# Supplementary material for: A Candidate Gene Association Study for Economically Important Traits in Czech Dairy Goat Breeds
Source: Animals (Basel). 2021 Jun 16;11(6):1796. doi: 10.3390/ani11061796 (PMC8234603; doi:10.3390/ani11061796)
Supplement: Supplementary file 1 [file animals-11-01796-s001.zip]

Archive with 1 entries (1 files):
- animals-1224782-supplementary.pdf
